# Supplementary material for: Molecular Detection and Characterization of the First Cowpox Virus Isolate Derived from a Bank Vole
Source: Viruses. 2019 Nov 18;11(11):1075. doi: 10.3390/v11111075 (PMC6893522; doi:10.3390/v11111075)
Supplement: Supplementary file 1 [file viruses-11-01075-s001.zip]

Archive with 2 entries (2 files):
- Figure S1.tif
- Table S1 and Table S2.pdf
